# Supplementary material for: Task-Dependent Performance of Wearable Multimodal Biofeedback in Physical Rehabilitation: A Longitudinal Post-Stroke Case Study
Source: Healthcare (Basel). 2026 Jun 23;14(13):1823. doi: 10.3390/healthcare14131823 (PMC13361856; doi:10.3390/healthcare14131823)
Supplement: Supplementary file 1 [file healthcare-14-01823-s001.zip]

Archive with 1 entries (1 files):
- healthcare-4314152-supplementary.pdf
